# Supplementary material for: Recovery and functional validation of hidden soil enzymes in metagenomic libraries
Source: Microbiologyopen. 2019 Mar 9;8(4):e00572. doi: 10.1002/mbo3.572 (PMC6460280; doi:10.1002/mbo3.572)
Supplement: Supplementary file 1 [file MBO3-8-e00572-s001.xlsx]

## Sheet: Hoja1
Domain list used for query in PFAM
Lipases	Domain		Proteases	Domain
Abhydrolase_1	PF00561.1		PDZ	PF00595.18
Abhydrolase_3	PF07859.7		PDZ_1	PF12812.1
Abhydrolase_5	PF12695.1		Peptidase_C14	PF00656.1
Abhydrolase_6	PF12697.1		Peptidase_C26	PF07722.7
Abhydrolase_7	PF12715.1		Peptidase_M1	PF01433.1
Acyl_transf_1	PF00698.15		Peptidase_M13	PF01431.1
Acyl_transf_3	PF01757.16		Peptidase_M13_N	PF05649.7
Acyltransferase	PF01553.15		Peptidase_M14	PF00246.1
AXE1	PF05448.1		Peptidase_M16	PF00675.14
COesterase	PF00135.22		Peptidase_M16_C	PF05193.15
Esterase	PF00756.14		Peptidase_M17	PF00883.15
Esterase_phd	PF10503.3		Peptidase_M19	PF01244.15
Thioesterase	PF00975.1		Peptidase_M20	PF01546.22
			Peptidase_M22	PF00814.19
			Peptidase_M24	PF00557.1
			Peptidase_M28	PF04389.1
			Peptidase_M29	PF02073.9
			Peptidase_M3	PF01432.14
			Peptidase_M32	PF02074.9
			Peptidase_M4	PF01447.12
			Peptidase_M4_C	PF02868.9
			Peptidase_M42	PF05343.8
			Peptidase_M48	PF01435.12
			Peptidase_M50	PF02163.16
			Peptidase_M56	PF05569.5
			Peptidase_S15	PF02129.1
			Peptidase_S26	PF10502.3
			Peptidase_S41	PF03572.1
			Peptidase_S49	PF01343.12
			Peptidase_S55	PF05580.6
			Peptidase_S8	PF00082.16
			Peptidase_S9	PF00326.1
			Peptidase_S9_N	PF02897.9
			Trypsin	PF00089.20
