# Supplementary material for: Recovery and functional validation of hidden soil enzymes in metagenomic libraries
Source: Microbiologyopen. 2019 Mar 9;8(4):e00572. doi: 10.1002/mbo3.572 (PMC6460280; doi:10.1002/mbo3.572)
Supplement: Supplementary file 2 [file MBO3-8-e00572-s002.xlsx]

## Sheet: Hoja1
Fosmid, contig and TAG assignment
Fosmid ID	Contig ID	5' ID tag found	3' ID tag found	Size (nt)
F2	C14	Yes	Yes	31.338
F3	U22	Yes	Yes	9.486
F5	C17	Yes	Yes	23.976
F6	C8	Yes		21.79
F6	U39		Yes	10.436
F7	C24	Yes	Yes	10.182
F8	C2		Yes	25.867
F8	C18	Yes		19.087
F10	C19	Yes	Yes	16.964
F11	C20		Yes	15.288
F12	C12	Yes	Yes	37.904
F14	C15	Yes	Yes	29.891
F15	U24	Yes		31.989
F15	U50		Yes	5.113
F16	C4	Yes	Yes	31.517
F17	C13	Yes	Yes	33.202
F19	U17	Yes	Yes	23.818
F21	U26	Yes	Yes	17.277
F22	C5		Yes	32.267
F23	U55	Yes	Yes	5.538
F25	C16	Yes	Yes	26.084
F26	U11	Yes	Yes	37.624
F27	C3	Yes	Yes	33.856
F28	U36	Yes		26.272
F34	C30	Yes		4.322
F34	C28		Yes	5.871
F35	U21	Yes	Yes	18.921
F36	C9		Yes	19.956
F36	C25	Yes		10.066
F37	C6	Yes	Yes	31.204
F38	C21		Yes	13.94
F38	U37	Yes		11.015
F39	U44	Yes	Yes	9.352
